# Supplementary material for: Effect of Translation-Enhancing Nascent SKIK Peptide on the Arrest Peptides Containing Consecutive Proline
Source: ACS Synth Biol. 2024 Nov 22;13(12):3908–16. doi: 10.1021/acssynbio.4c00221 (PMC11669330; doi:10.1021/acssynbio.4c00221)
Supplement: Supplementary file 2 — sb4c00221_si_002.zip [file sb4c00221_si_002.zip]

Archive with 29 entries (28 files):
- supplemental_genbank_data_R2/
- supplemental_genbank_data_R2/pET22b-AAAA-(-6 aa)WPPP-sfGFP.gbk
- supplemental_genbank_data_R2/pET22b-GGGG-(-6 aa)WPPP-sfGFP.gbk
- supplemental_genbank_data_R2/pET22b-IIII-(-6 aa)WPPP-sfGFP.gbk
- supplemental_genbank_data_R2/pET22b-LLLL-(-6 aa)WPPP-sfGFP.gbk
- supplemental_genbank_data_R2/pET22b-secM-sfGFP.gbk
- supplemental_genbank_data_R2/pET22b-sfGFP.gbk
- supplemental_genbank_data_R2/pET22b-SKIK-(+0 aa)WPPP-sfGFP.gbk
- supplemental_genbank_data_R2/pET22b-SKIK-(+1 aa)WPPP-sfGFP.gbk
- supplemental_genbank_data_R2/pET22b-SKIK-(+10 aa)WPPP-sfGFP.gbk
- supplemental_genbank_data_R2/pET22b-SKIK-(+11 aa)WPPP-sfGFP.gbk
- supplemental_genbank_data_R2/pET22b-SKIK-(+12 aa)WPPP-sfGFP.gbk
- supplemental_genbank_data_R2/pET22b-SKIK-(+13 aa)WPPP-sfGFP.gbk
- supplemental_genbank_data_R2/pET22b-SKIK-(+2 aa)WPPP-sfGFP.gbk
- supplemental_genbank_data_R2/pET22b-SKIK-(+3 aa)WPPP-sfGFP.gbk
- supplemental_genbank_data_R2/pET22b-SKIK-(+4 aa)WPPP-sfGFP.gbk
- supplemental_genbank_data_R2/pET22b-SKIK-(+5 aa)WPPP-sfGFP.gbk
- supplemental_genbank_data_R2/pET22b-SKIK-(+6 aa)WPPP-sfGFP.gbk
- supplemental_genbank_data_R2/pET22b-SKIK-(+7 aa)WPPP-sfGFP.gbk
- supplemental_genbank_data_R2/pET22b-SKIK-(+8 aa)WPPP-sfGFP.gbk
- supplemental_genbank_data_R2/pET22b-SKIK-(+9 aa)WPPP-sfGFP.gbk
- supplemental_genbank_data_R2/pET22b-SKIK-(-1 aa)WPPP-sfGFP.gbk
- supplemental_genbank_data_R2/pET22b-SKIK-(-2 aa)WPPP-sfGFP.gbk
- supplemental_genbank_data_R2/pET22b-SKIK-(-3 aa)WPPP-sfGFP.gbk
- supplemental_genbank_data_R2/pET22b-SKIK-(-4 aa)WPPP-sfGFP.gbk
- supplemental_genbank_data_R2/pET22b-SKIK-(-5 aa)WPPP-sfGFP.gbk
- supplemental_genbank_data_R2/pET22b-SKIK-(-6 aa)WPPP-sfGFP.gbk
- supplemental_genbank_data_R2/pET22b-SKIK-SecM-sfGFP.gbk
- supplemental_genbank_data_R2/pET22b-SKIK-sfGFP.gbk
